# Supplementary material for: The genetic prehistory of domesticated cattle from their origin to the spread across Europe
Source: BMC Genet. 2015 May 28;16:54. doi: 10.1186/s12863-015-0203-2 (PMC4445560; doi:10.1186/s12863-015-0203-2)
Supplement: Additional file 1: — Sample list. Supplemental information on the location of the archaeological sites, dating, sample providers, sequencing results, and GenBank accession numbers of all new sequences. [file 12863_2015_203_MOESM1_ESM.xlsx]

## Sheet: Add1 Table S1 sample list
	Lab Code (red: no DNA)	GenBank Accession Number	Archaeological Site	Country	Latitude (approximated value)	Longitude (approximated value)	Sourced by	Archaeological Code, Stratigraphy	Dating (14C dates calibrated with CalPalonline: Danzeglocke U, Jöris O, Weninger B, 2011-2013. CalPal-2007online. http://www.calpal-online.de/	Archaeological Culture	Phenotype	mtDNA Haplogroup Haplogroup T stands for either T, T5 or T1'2'3	Haplotype	Polymorphic Sites mtDNA (Reference Sequence V00654)	Lab Work	Lab Code
1	Ap15	KF307209	Kırklareli (Aşağı Pınar)	Turkey	41.7333	27.2167	Norbert Benecke	Ap 4/5, 13M/105	5300-5000 BCE	Middle/Late Neolithic	Bos taurus	Q	H4	C15953G; T16255C	Amelie Scheu	Ap15
2	Ap16	KF307210	Kırklareli (Aşağı Pınar)	Turkey	41.7333	27.2167	Norbert Benecke	Ap3, 13M/65	5300-5000 BCE	Middle/Late Neolithic	Bos taurus	Q	H4	C15953G; T16255C	Amelie Scheu	Ap16
3	Ap17	KF307211	Kırklareli (Aşağı Pınar)	Turkey	41.7333	27.2167	Norbert Benecke	Ap3/4, 13M/79	5300-5000 BCE	Middle/Late Neolithic	Bos taurus	T3	H2	G16057A	Amelie Scheu	Ap17
4	Ber1	KF307212	Bercy	France	48.8361	2.38333	Anne Tresset	T-BER/01	4000-3800 BCE	Middle Neolithic (Chasséen)	Bos taurus	Q	H4	C15953G; T16255C	Ruth Bollongino	Ber1
5	Ber2	KF307213	Bercy	France	48.8361	2.38333	Anne Tresset	T-BER/02	4000-3800 BCE	Middle Neolithic (Chasséen)	Bos taurus	T3	H1		Ruth Bollongino	Ber2
6	Ber3	KF307214	Bercy	France	48.8361	2.38333	Anne Tresset	T-BER/03	4000-3800 BCE	Middle Neolithic (Chasséen)	Bos taurus	T3	H1		Ruth Bollongino	Ber3
7	Ber4	KF307215	Bercy	France	48.8361	2.38333	Anne Tresset	T-BER/04	4000-3800 BCE	Middle Neolithic (Chasséen)	Bos taurus	T3	unique	A16062G; T16135C	Ruth Bollongino	Ber4
8	Bercy6	KF307216	Bercy	France	48.8361	2.38333	Anne Tresset	T-BER/06	4000-3800 BCE	Middle Neolithic (Chasséen)	Bos taurus	T3	H1		Ruth Bollongino	Bercy6
9	Ber7		Bercy	France	48.8361	2.38333	Anne Tresset	T-BER/07	4000-3800 BCE	Middle Neolithic (Chasséen)	Bos taurus	n/a	n/a	n/a	Ruth Bollongino	Ber7
10	Ber8	KF307217	Bercy	France	48.8361	2.38333	Anne Tresset	T-BER/08	4000-3800 BCE	Middle Neolithic (Chasséen)	Bos taurus	T3	H1		Ruth Bollongino	Ber8
11	Bercy9		Bercy	France	48.8361	2.38333	Anne Tresset	T-BER/09	4000-3800 BCE	Middle Neolithic (Chasséen)	Bos taurus	n/a	n/a	n/a	Ruth Bollongino	Bercy9
12	Bercy10		Bercy	France	48.8361	2.38333	Anne Tresset	T-BER/10	4000-3800 BCE	Middle Neolithic (Chasséen)	Bos taurus	n/a	n/a	n/a	Ruth Bollongino	Bercy10
13	Bo1	KF307218	Baume d'Oullen	France	44.7291	4.573	Jean-Denis Vigne	V-BO-1	5300-5000 BCE	Early Neolithic (Cardial)	Bos taurus	T3	H1		Ruth Bollongino	Bo1
14	Bo3	KF307219	Baume d'Oullen	France	44.7291	4.573	Jean-Denis Vigne	V-BO-3	5100-4900 BCE	Early Neolithic (Epicardial)	Bos taurus	T3	H1		Ruth Bollongino	Bo3
15	Bor1	KF307220	Bordusani Popina	Romania	44.4781	27.904	Anne Tresset, Adrian Bălăşescu	RO BORD A6	UB-7273: 5992±42 (4887±53 calBCE)	Chalcolithic	Bos taurus	T3	unique	C16301T	Ruth Bollongino	Bor1
16	Bor2	KF307221	Bordusani Popina	Romania	44.4781	27.904	Anne Tresset, Adrian Bălăşescu	RO BORD A4	around 5000 BCE	Chalcolithic	Bos taurus	T3	H1		Ruth Bollongino	Bor2
17	Bor3	KF307222	Bordusani Popina	Romania	44.4781	27.904	Anne Tresset, Adrian Bălăşescu	RO BORD A5	around 5000 BCE	Chalcolithic	Bos taurus	Q	H4	C15953G; T16255C	Ruth Bollongino	Bor3
18	Cav9	KF307225	Čavdar	Bulgaria	42.6602	24.0558	Norbert Benecke		6000-5500 BCE	Kremicovici (Karanovo I)	Bos taurus	T3	unique	C16260T	Amelie Scheu	Cav9
19	Cav10	KF307226	Čavdar	Bulgaria	42.6602	24.0558	Norbert Benecke		6000-5500 BCE	Kremicovici (Karanovo I)	Bos taurus	Q	H4	C15953G; T16255C	Amelie Scheu	Cav10
20	Cav11	KF307227	Čavdar	Bulgaria	42.6602	24.0558	Norbert Benecke		6000-5500 BCE	Kremicovici (Karanovo I)	Bos taurus	Q	H4	C15953G; T16255C	Amelie Scheu	Cav11
21	Cav12	KF307228	Čavdar	Bulgaria	42.6602	24.0558	Norbert Benecke		6000-5500 BCE	Kremicovici (Karanovo I)	Bos taurus	Q	H4	C15953G; T16255C	Amelie Scheu	Cav12
22	Che1	KF307223	Cheia	Romania	44.6069	28.4308	Anne Tresset, Adrian Bălăşescu	RO CHE A7	UB-7276: 6020±43 (4917±57 calBCE)	Late Neolithic	Bos taurus	T3	H2	G16057A	Ruth Bollongino	Che1
23	Cob5	KF307224	Combe Obscure	France	44.8354	4.7735	Jean-Denis Vigne	CO-B5	5300-4900 BCE	Early Neolithic (Cardial)	Bos taurus	T3	H1		Ruth Bollongino	Cob5
24	Dra1		Drama Fst. Gerena	Bulgaria	42.2333	26.4333	Norbert Benecke	90:1506, Phase C		Neolithic	Bos taurus/Bos primigenius?	n/a	n/a	n/a	Amelie Scheu	Dra1
25	Dra2	KF307229	Drama Fst. Gerena	Bulgaria	42.2333	26.4333	Norbert Benecke	90:1506, Phase C	ERL-12310: 6381±47 (5386±57 calBCE)	Middle Neolithic	Bos taurus/Bos primigenius?	Q	H4	C15953G; T16255C	Amelie Scheu	Dra2
26	Dra3	KF307230	Drama Fst. Gerena	Bulgaria	42.2333	26.4333	Norbert Benecke	92:1036, Phase B	ERL-12311: 6456±48 (5423±45 calBCE)	Middle Neolithic	Bos taurus	Q	H4	C15953G; T16255C	Amelie Scheu	Dra3
27	Dra4	KF307231	Drama Fst. Gerena	Bulgaria	42.2333	26.4333	Norbert Benecke	92:1164, Phase A	ERL-12312: 6474±48 (5433±46 calBCE)	Middle Neolithic	Bos taurus	T3	H1		Amelie Scheu	Dra4
28	Dra5	KF307232	Drama Fst. Gerena	Bulgaria	42.2333	26.4333	Norbert Benecke	92:1164, Phase A	ERL-12313: 6436±48 (5413±47 calBCE)	Middle Neolithic	Bos taurus	T3	H1		Amelie Scheu	Dra5
29	Dra7	KF307233	Drama Fst. Gerena	Bulgaria	42.2333	26.4333	Norbert Benecke	92:1036, Phase B	5500-5200 BCE	Middle Neolithic	Bos taurus/Bos primigenius?	Q	H4	C15953G; T16255C	Amelie Scheu	Dra7
30	Dra8	KF307234	Drama Fst. Gerena	Bulgaria	42.2333	26.4333	Norbert Benecke	92:1036, Phase B	ERL-12314: 6474±50 (5433±47 calBCE)	Middle Neolithic	Bos taurus/Bos primigenius?	Q	H4	C15953G; T16255C	Amelie Scheu	Dra8
31	Dra11	KF307235	Drama Fst. Gerena	Bulgaria	42.2333	26.4333	Norbert Benecke	92:1039, Phase B	5500-5200 BCE	Middle Neolithic	Bos taurus	T3	H1		Amelie Scheu	Dra11
32	Dra12	KF307236	Drama Fst. Gerena	Bulgaria	42.2333	26.4333	Norbert Benecke	92:1039, Phase B	5500-5200 BCE	Middle Neolithic	Bos taurus	T3	H1		Amelie Scheu	Dra12
33	Dra13	KF307237	Drama Fst. Gerena	Bulgaria	42.2333	26.4333	Norbert Benecke	92:1039, Phase B	ERL-12315: 6411±59 (5397±57 calBCE)	Middle Neolithic	Bos taurus	T3	H1		Amelie Scheu	Dra13
34	Dra27	KF307238	Drama - Merdžumekja	Bulgaria	42.2333	26.4333	Norbert Benecke	98:0627, Haus 486	4800-4400 BCE	Chalcolithic	Bos taurus	Q	H4	C15953G; T16255C	Amelie Scheu	Dra27
35	Dra28		Drama - Merdžumekja	Bulgaria	42.2333	26.4333	Norbert Benecke	98:0627, Haus 486		Chalcolithic	Bos taurus	n/a	n/a	n/a	Amelie Scheu	Dra28
36	Dra29	KF307239	Drama - Merdžumekja	Bulgaria	42.2333	26.4333	Norbert Benecke	98:0627, Haus 486	ERL-12296: 5739±48 (4599±65 calBCE)	Chalcolithic	Bos taurus	T3	H1		Amelie Scheu	Dra29
37	Dra30	KF307240	Drama - Merdžumekja	Bulgaria	42.2333	26.4333	Norbert Benecke	98:0627, Haus 486	4800-4400 BCE	Chalcolithic	Bos taurus	T2	unique	G16057C; T16074C; G16185A; T16255C	Amelie Scheu	Dra30
38	Dra43	KF307241	Drama - Merdžumekja	Bulgaria	42.2333	26.4333	Norbert Benecke	97:1418, Haus 486	4800-4400 BCE	Chalcolithic	Bos taurus	T3	H1		Amelie Scheu	Dra43
39	Dra44		Drama - Merdžumekja	Bulgaria	42.2333	26.4333	Norbert Benecke	97:1418, Haus 486		Chalcolithic	Bos taurus	n/a	n/a	n/a	Amelie Scheu	Dra44
40	Har8		Harmanli	Bulgaria			Norbert Benecke			Neolithic	Bos taurus	n/a	n/a	n/a	Amelie Scheu	Har8
41	Har9		Harmanli	Bulgaria			Norbert Benecke			Neolithic	Bos taurus	n/a	n/a	n/a	Amelie Scheu	Har9
42	Har10		Harmanli	Bulgaria			Norbert Benecke			Neolithic	Bos taurus	n/a	n/a	n/a	Amelie Scheu	Har10
43	Kan1	KF307242	Kırklareli (Kanlıgeçit)	Turkey	41.7333	27.2167	Norbert Benecke	KG'95 31R/9	2700-2200 BCE	Early Bronze Age II-III	Bos taurus	T3	H1		Amelie Scheu	Kan1
44	Kan2	KF307243	Kırklareli (Kanlıgeçit)	Turkey	41.7333	27.2167	Norbert Benecke	KG'97 30R/7	2700-2200 BCE	Early Bronze Age II-III	Bos taurus	T	unique	T16098C; T16255C	Amelie Scheu	Kan2
45	Kan3	KF307244	Kırklareli (Kanlıgeçit)	Turkey	41.7333	27.2167	Norbert Benecke	KG 32P/25	KIA-42158: 4050±30 (2568±55 calBCE)	Early Bronze Age II-III	Bos taurus	T	H6	C16050T; T16255C	Amelie Scheu	Kan3
46	Kan4	KF307245	Kırklareli (Kanlıgeçit)	Turkey	41.7333	27.2167	Norbert Benecke	KG 32P/25	2700-2200 BCE	Early Bronze Age II-III	Bos taurus/Bos primigenius?	T3	H1		Amelie Scheu	Kan4
47	Kan5	KF307246	Kırklareli (Kanlıgeçit)	Turkey	41.7333	27.2167	Norbert Benecke	KG'08 32P/25	2700-2200 BCE	Early Bronze Age II-III	Bos taurus/Bos primigenius?	Q	H4	C15953G; T16255C	Amelie Scheu	Kan5
48	Kan6	KF307247	Kırklareli (Kanlıgeçit)	Turkey	41.7333	27.2167	Norbert Benecke	KG 32P/25	2700-2200 BCE	Early Bronze Age II-III	Bos taurus/Bos primigenius?	T3	H1		Amelie Scheu	Kan6
49	Kan7	KF307248	Kırklareli (Kanlıgeçit)	Turkey	41.7333	27.2167	Norbert Benecke	KG 32P/25	2700-2200 BCE	Early Bronze Age II-III	Bos taurus/Bos primigenius?	Q	H4	C15953G; T16255C	Amelie Scheu	Kan7
50	Kop1	KF307249	Koprivec	Bulgaria	43.4	25.8833	Norbert Benecke	K 92 / 1,30	6200-5800 BCE	before Karanovo I	Bos taurus	T3	H1		Amelie Scheu	Kop1
51	Kop2	KF307250	Koprivec	Bulgaria	43.4	25.8833	Norbert Benecke	K 92 / 1,30	6200-5800 BCE	before Karanovo I	Bos taurus	T3	H1		Amelie Scheu	Kop2
52	Kop3	KF307251	Koprivec	Bulgaria	43.4	25.8833	Norbert Benecke	K 92 / 1,30	6200-5800 BCE	before Karanovo I	Bos taurus	T3	H1		Amelie Scheu	Kop3
53	Kop5	KF307252	Koprivec	Bulgaria	43.4	25.8833	Norbert Benecke	K 92 / 1,35	6200-5800 BCE	before Karanovo I	Bos taurus/Bos primigenius?	T3	unique	G16022A	Amelie Scheu	Kop5
54	Kop6	KF307253	Koprivec	Bulgaria	43.4	25.8833	Norbert Benecke	K 92 / 1	6200-5800 BCE	before Karanovo I	Bos taurus/Bos primigenius?	T3	H1		Amelie Scheu	Kop6
55	Kop12	KF307254	Koprivec	Bulgaria	43.4	25.8833	Norbert Benecke	K 92 / 1,30	6200-5800 BCE	before Karanovo I	Bos taurus/Bos primigenius?	Q	H4	C15953G; T16255C	Amelie Scheu	Kop12
56	Kop13	KF307255	Koprivec	Bulgaria	43.4	25.8833	Norbert Benecke	K 92 / 1,30	6200-5800 BCE	before Karanovo I	Bos taurus	T3	H1		Amelie Scheu	Kop13
57	Kop14	KF307256	Koprivec	Bulgaria	43.4	25.8833	Norbert Benecke	K 92 / 1,30	6200-5800 BCE	before Karanovo I	Bos taurus	T3	H1		Amelie Scheu	Kop14
58	Kop15	KF307257	Koprivec	Bulgaria	43.4	25.8833	Norbert Benecke		6200-5800 BCE	before Karanovo I	Bos taurus	T3	H1		Amelie Scheu	Kop15
59	Kov22	KF307258	Kovačevo	Bulgaria	41.5	23.4833	Norbert Benecke	E32697, str.princ 976 / niv 8	6200-5800 BCE	Kovacevo Ib	Bos taurus	Q	H4	C15953G; T16255C	Amelie Scheu	Kov22
60	Kov23		Kovačevo	Bulgaria	41.5	23.4833	Norbert Benecke	E31143, str.princ 868 / niv 8		Early Neolithic	Bos taurus	n/a	n/a	n/a	Amelie Scheu	Kov23
61	Kov24	KF307259	Kovačevo	Bulgaria	41.5	23.4833	Norbert Benecke	E41349, str.princ 1730 / niv 10	GrA-44362: 7210±40 (6094±57 calBCE)	Kovacevo Ia	Bos taurus	Q	H4	C15953G; T16255C	Amelie Scheu	Kov24
62	Kov25	KF307260	Kovačevo	Bulgaria	41.5	23.4833	Norbert Benecke	E32697, str.princ 976 / niv 8	6200-5800 BCE	Kovacevo Ib	Bos taurus	Q	H4	C15953G; T16255C	Amelie Scheu	Kov25
63	Kov26	KF307261	Kovačevo	Bulgaria	41.5	23.4833	Norbert Benecke	E37028, str.princ 1317 / niv 9	6200-5800 BCE	Early Neolithic	Bos taurus	Q	H4	C15953G; T16255C	Amelie Scheu	Kov26
64	Kov42	KF307262	Kovačevo	Bulgaria	41.5	23.4833	Norbert Benecke	I39998	6200-5600 BCE	Early Neolithic	Bos taurus	T3	H1		Amelie Scheu	Kov42
65	Kov43	KF307263	Kovačevo	Bulgaria	41.5	23.4833	Norbert Benecke	M38735	6200-5600 BCE	Early Neolithic	Bos taurus	Q	H4	C15953G; T16255C	Amelie Scheu	Kov43
66	Kov44	KF307264	Kovačevo	Bulgaria	41.5	23.4833	Norbert Benecke	I30986	6200-5600 BCE	Early Neolithic	Bos taurus	T3	H1		Amelie Scheu	Kov44
67	Kov45		Kovačevo	Bulgaria	41.5	23.4833	Norbert Benecke	I3784		Early Neolithic	Bos taurus	n/a	n/a	n/a	Amelie Scheu	Kov45
68	Kov46	KF307265	Kovačevo	Bulgaria	41.5	23.4833	Norbert Benecke	I28814	6200-5600 BCE	Early Neolithic	Bos taurus	T3	H1		Amelie Scheu	Kov46
69	Kov47	KF307266	Kovačevo	Bulgaria	41.5	23.4833	Norbert Benecke	I28881	6200-5600 BCE	Early Neolithic	Bos taurus	Q	H4	C15953G; T16255C	Amelie Scheu	Kov47
70	Kov48		Kovačevo	Bulgaria	41.5	23.4833	Norbert Benecke	M30278		Early Neolithic	Bos taurus	n/a	n/a	n/a	Amelie Scheu	Kov48
71	Kov49		Kovačevo	Bulgaria	41.5	23.4833	Norbert Benecke	B53077		Early Neolithic	Bos taurus	n/a	n/a	n/a	Amelie Scheu	Kov49
72	Kov50	KF307267	Kovačevo	Bulgaria	41.5	23.4833	Norbert Benecke	B56742	6200-5600 BCE	Early Neolithic	Bos taurus	Q	H5	C15953G; G16022A; T16255C	Amelie Scheu	Kov50
73	Kov51		Kovačevo	Bulgaria	41.5	23.4833	Norbert Benecke	I37190		Early Neolithic	Bos taurus	n/a	n/a	n/a	Amelie Scheu	Kov51
74	Kov52	KF307268	Kovačevo	Bulgaria	41.5	23.4833	Norbert Benecke	B58974	6200-5600 BCE	Early Neolithic	Bos taurus	T3	H1	T16119C	Amelie Scheu	Kov52
75	Kov53	KF307269	Kovačevo	Bulgaria	41.5	23.4833	Norbert Benecke	M43737	6200-5600 BCE	Early Neolithic	Bos taurus	Q	H4	C15953G; T16255C	Amelie Scheu	Kov53
76	Kov54	KF307270	Kovačevo	Bulgaria	41.5	23.4833	Norbert Benecke	I24200	6200-5600 BCE	Early Neolithic	Bos taurus	Q	H4	C15953G; T16255C	Amelie Scheu	Kov54
77	Kov55	KF307271	Kovačevo	Bulgaria	41.5	23.4833	Norbert Benecke	I37411	6200-5600 BCE	Early Neolithic	Bos taurus	T3	H1		Amelie Scheu	Kov55
78	Kov56	KF307272	Kovačevo	Bulgaria	41.5	23.4833	Norbert Benecke	I43651	6200-5600 BCE	Early Neolithic	Bos taurus	T3	H1		Amelie Scheu	Kov56
79	Oho3		Ohoden	Bulgaria			Norbert Benecke	10,2 / 9,1		Early Neolithic	Bos taurus	n/a	n/a	n/a	Amelie Scheu	Oho3
80	Oho4		Ohoden	Bulgaria			Norbert Benecke	J19-4		Early Neolithic	Bos taurus	n/a	n/a	n/a	Amelie Scheu	Oho4
81	Oko5		Okolište	Bosnia-Herzegovina	44.0342	18.1397	Norbert Benecke	Fnr. 82261		Butmir	Bos taurus	n/a	n/a	n/a	Amelie Scheu	Oko5
82	Oko6		Okolište	Bosnia-Herzegovina	44.0342	18.1397	Norbert Benecke	Fnr. 81026		Butmir	Bos taurus	n/a	n/a	n/a	Amelie Scheu	Oko6
83	Oko7	KF307273	Okolište	Bosnia-Herzegovina	44.0342	18.1397	Norbert Benecke	Schnitt 82, Fnr. 82314, Grabung 2004	5100-5000 BCE	Butmir	Bos taurus	Q	H4	C15953G; T16255C	Amelie Scheu	Oko7
84	Oko8	KF307274	Okolište	Bosnia-Herzegovina	44.0342	18.1397	Norbert Benecke	Schnitt 81, Fnr. 81025 Grabung 2004	5100-5000 BCE	Butmir	Bos taurus	T3	H1		Amelie Scheu	Oko8
85	Oko9	KF307275	Okolište	Bosnia-Herzegovina	44.0342	18.1397	Norbert Benecke	Schnitt 81, Fnr. 81290 Grabung 2004	5100-5000 BCE	Butmir	Bos taurus	T3	H1		Amelie Scheu	Oko9
86	Ovc6	KF307276	Ovčarovo-gorata	Bulgaria	43.146	26.6326	Norbert Benecke		5700-5500 BCE	Ovčarovo-Samovodene-Culture (Karanovo II)	Bos taurus	Q	H4	C15953G; T16255C	Amelie Scheu	Ovc6
87	Ovc7		Ovčarovo-gorata	Bulgaria	43.146	26.6326	Norbert Benecke			Ovčarovo-Samovodene-Culture (Karanovo II)	Bos taurus	n/a	n/a	n/a	Amelie Scheu	Ovc7
88	Ovc8	KF307277	Ovčarovo-gorata	Bulgaria	43.146	26.6326	Norbert Benecke		5700-5500 BCE	Ovčarovo-Samovodene-Culture (Karanovo II)	Bos taurus	Q	H4	C15953G; T16255C	Amelie Scheu	Ovc8
89	Ovc9	KF307278	Ovčarovo-gorata	Bulgaria	43.146	26.6326	Norbert Benecke		5700-5500 BCE	Ovčarovo-Samovodene-Culture (Karanovo II)	Bos taurus	Q	H4	C15953G; T16255C	Amelie Scheu	Ovc9
90	Ovc10		Ovčarovo-gorata	Bulgaria	43.146	26.6326	Norbert Benecke			Ovčarovo-Samovodene-Culture (Karanovo II)	Bos taurus	n/a	n/a	n/a	Amelie Scheu	Ovc10
91	Pie18	KF307279	Pietrele	Romania	44.0048	26.0155	Norbert Benecke	P06 B309	4250-4450 BCE	Gumelniţa (Karanovo VI)	Bos taurus	Q	H4	C15953G; T16255C	Amelie Scheu	Pie18
92	Roc1	KF307280	Cheia	Romania	44.6069	28.4308	Anne Tresset, Adrian Bălăşescu	RO CHE A8	5200-5000 BCE	Late Neolithic	Bos taurus	T3	H1		Ruth Bollongino	Roc1
93	Sam2	KF307281	Samovodene	Bulgaria	43.1333	25.6	Norbert Benecke		KIA-42165: 6635±30 (5579±30 calBCE)	Ovčarovo-Samovodene-Culture, Phase A (Karanovo II)	Bos taurus	Q	H4	C15953G; T16255C	Amelie Scheu	Sam2
94	Sam3	KF307282	Samovodene	Bulgaria	43.1333	25.6	Norbert Benecke		5800-5500 BCE	Ovčarovo-Samovodene-Culture, Phase A (Karanovo II)	Bos taurus	T3	H1		Amelie Scheu	Sam3
95	Sam4	KF307283	Samovodene	Bulgaria	43.1333	25.6	Norbert Benecke		5800-5500 BCE	Ovčarovo-Samovodene-Culture, Phase A (Karanovo II)	Bos taurus	T3	H1		Amelie Scheu	Sam4
96	Sam11	KF307284	Samovodene	Bulgaria	43.1333	25.6	Norbert Benecke		around 5500 BCE	Ovčarovo-Samovodene-Culture, Phase B1 (Karanovo II/III)	Bos taurus	Q	H4	C15953G; T16255C	Amelie Scheu	Sam11
97	Sam12	KF307285	Samovodene	Bulgaria	43.1333	25.6	Norbert Benecke		around 5500 BCE	Ovčarovo-Samovodene-Culture, Phase B1 (Karanovo II/III)	Bos taurus	T3	unique	A16250G	Amelie Scheu	Sam12
98	Sam13	KF307286	Samovodene	Bulgaria	43.1333	25.6	Norbert Benecke		KIA-42166: 6960±30 (5851±41 calBCE)	Ovčarovo-Samovodene-Culture, Phase B1 (Karanovo II/III)	Bos taurus	T2	unique	G16057C; G16185A; C16232Y; T16255C	Amelie Scheu	Sam13
99	Sam14	KF307287	Samovodene	Bulgaria	43.1333	25.6	Norbert Benecke		KIA-42167: 6475±25 (5437±39 calBCE)	Phase B1/B2 (Karanvovo III)	Bos taurus	T2	H7	G16057C; G16185A; T16255C	Amelie Scheu	Sam14
100	Sam15	KF307288	Samovodene	Bulgaria	43.1333	25.6	Norbert Benecke		5500-5300 BCE	Phase B1/B2 (Karanvovo III)	Bos taurus	T2	H7	G16057C; G16185A; T16255C	Amelie Scheu	Sam15
101	Sam16	KF307289	Samovodene	Bulgaria	43.1333	25.6	Norbert Benecke		5500-5300 BCE	Phase B1/B2 (Karanvovo III)	Bos taurus	T2	H7	G16057C; G16185A; T16255C	Amelie Scheu	Sam16
102	Tai1	KF307290	Tai	France	43.9387	4.55967	Jean-Denis Vigne	V-Tai05 Bos1	AA-66967: 5980±62 (4875±75 calBCE)	Early Neolithic (Epicardial)	Bos taurus	T3	H1		Ruth Bollongino	Tai1
103	Tai2	KF307291	Tai	France	43.9387	4.55967	Jean-Denis Vigne	V-Tai05 Bos2	UBA-9959: 6193±41 (5146±64 calBCE)	Early Neolithic (Epicardial)	Bos taurus	T3	H1		Ruth Bollongino	Tai2
104	Tai3	KF307292	Tai	France	43.9387	4.55967	Jean-Denis Vigne	V-Tai05 Bos3	around 5200 BCE	Early Neolithic (Epicardial)	Bos taurus	T3	H1		Ruth Bollongino	Tai3
105	Tai4	KF307293	Tai	France	43.9387	4.55967	Jean-Denis Vigne	V-Tai05 Bos4	UBA-9960: 6292±32 (5272±34 calBCE)	Early Neolithic (Epicardial)	Bos taurus	T3	H1		Ruth Bollongino	Tai4
106	Tai5	KF307294	Tai	France	43.9387	4.55967	Jean-Denis Vigne	V-Tai05 Bos5	AA-66968: 5914±57 (4802±68 calBCE)	Early Neolithic (Epicardial)	Bos taurus	T3	H1		Ruth Bollongino	Tai5
107	Tb22	KF307295	Tel Brak	Syria	36.6492	41.0839	Keith Dobney, Daniel Bradley, Ceiridwen Edwards	A022	4000-2000 BCE	Bronze Age	Bos species	T3	H1		Ruth Bollongino	Tb22
108	Tra1		Trasano	Italy	40.6686	16.6061	Jean-Denis Vigne	Sect B Est C 2.3 Ph. 1	6000-5500 BCE	Early Neolithic (Evolved Impressa)	Bos taurus	n/a	n/a	n/a	Amelie Scheu	Tra1
109	Tra2		Trasano	Italy	40.6686	16.6061	Jean-Denis Vigne	Sect A Est C 2 inf. T44-18.4 Ph.1	6000-5500 BCE	Early Neolithic (Evolved Impressa)	Bos taurus	n/a	n/a	n/a	Amelie Scheu	Tra2
110	Tra3		Trasano	Italy	40.6686	16.6061	Jean-Denis Vigne	Sect B Est C 2.4 x 44.438 Ph.1	6000-5500 BCE	Early Neolithic (Evolved Impressa)	Bos taurus	n/a	n/a	n/a	Amelie Scheu	Tra3
111	Tra4		Trasano	Italy	40.6686	16.6061	Jean-Denis Vigne	Sect B Est C 2.4 AB 42.453 Ph.1	6000-5500 BCE	Early Neolithic (Evolved Impressa)	Bos taurus	n/a	n/a	n/a	Amelie Scheu	Tra4
112	Tra5		Trasano	Italy	40.6686	16.6061	Jean-Denis Vigne	Sect B Est C 2.4 x 45.576 Ph.1	6000-5500 BCE	Early Neolithic (Evolved Impressa)	Bos taurus	n/a	n/a	n/a	Amelie Scheu	Tra5
113	Tra6		Trasano	Italy	40.6686	16.6061	Jean-Denis Vigne	Sect A Est C 2 U 54.233 Ph.2	6000-5500 BCE	Early Neolithic (Evolved Impressa)	Bos taurus	n/a	n/a	n/a	Amelie Scheu	Tra6
114	Tra7	KF307296	Trasano	Italy	40.6686	16.6061	Jean-Denis Vigne	Sect B Est C 2.2 x 45.104 (Phase 2)	6000-5500 BCE	Early Neolithic (Evolved Impressa)	Bos taurus	T3	H1		Amelie Scheu	Tra7
115	Tra8		Trasano	Italy	40.6686	16.6061	Jean-Denis Vigne	Sect B Est C 1 AE 39.121 Ph.3	6000-5500 BCE	Early Neolithic (Evolved Impressa)	Bos taurus	n/a	n/a	n/a	Amelie Scheu	Tra8
116	Tra9	KF307297	Trasano	Italy	40.6686	16.6061	Jean-Denis Vigne	Sect B Est C 2.2 AD 41.272 (Phase 2)	6000-5500 BCE	Early Neolithic (Evolved Impressa)	Bos taurus	T3	H1		Amelie Scheu	Tra9
117	Tra10	KF307298	Trasano	Italy	40.6686	16.6061	Jean-Denis Vigne	Sect B Est C 2.2 Z 44.553 (Phase 2)	6000-5500 BCE	Early Neolithic (Evolved Impressa)	Bos taurus	T3	H1		Amelie Scheu	Tra10
118	Tra11		Trasano	Italy	40.6686	16.6061	Jean-Denis Vigne	Sect B Est C 2.2 AB 46.510	6000-5500 BCE	Early Neolithic (Evolved Impressa)	Bos taurus	n/a	n/a	n/a	Amelie Scheu	Tra11
119	Tra12	KF307299	Trasano	Italy	40.6686	16.6061	Jean-Denis Vigne	Sect A Est C 2 R 44-259 (Phase 2)	6000-5500 BCE	Early Neolithic (Evolved Impressa)	Bos taurus	Q	H4	C15953G; T16255C	Amelie Scheu	Tra12
120	Tra13	KF307300	Trasano	Italy	40.6686	16.6061	Jean-Denis Vigne	Sect A Est C 2 R 51.76 (Phase 2)	6000-5500 BCE	Early Neolithic (Evolved Impressa)	Bos taurus	T3	H1		Amelie Scheu	Tra13
121	Tra14		Trasano	Italy	40.6686	16.6061	Jean-Denis Vigne	Sect A Est C 2 ajc. S 45.424	6000-5500 BCE	Early Neolithic (Evolved Impressa)	Bos taurus	n/a	n/a	n/a	Amelie Scheu	Tra14
122	Uiv3	KF307301	Uivar	Romania	45.6618	20.9032	Wolfram Schier	Schnitt XI, Layer 4.3.1; Schnitt C3	4800-4700 BCE	Vinča C2-3	Bos taurus	T3	H1		Amelie Scheu	Uiv3
123	Uiv4	KF307302	Uivar	Romania	45.6618	20.9032	Wolfram Schier	Schnitt XI, Layer 4.3.1; Schnitt C3	4800-4700 BCE	Vinča C2-3	Bos taurus	T3	H1		Amelie Scheu	Uiv4
124	Uiv5	KF307303	Uivar	Romania	45.6618	20.9032	Wolfram Schier	Schnitt XI, Layer 4.3.1; Schnitt C3	4800-4700 BCE	Vinča C2-3	Bos taurus	T2	H8	G16057C; T16165C; G16185A; T16255C	Amelie Scheu	Uiv5
125	Uiv6	KF307304	Uivar	Romania	45.6618	20.9032	Wolfram Schier	Schnitt XI, Layer 4.3.1; Schnitt C3	4800-4700 BCE	Vinča C2-3	Bos taurus	T3	H1		Amelie Scheu	Uiv6
126	Uiv7	KF307305	Uivar	Romania	45.6618	20.9032	Wolfram Schier	Schnitt XI, Layer 4.3.1; Schnitt C3	4800-4700 BCE	Vinča C2-3	Bos taurus	T2	H8	G16057C; T16165C; G16185A; T16255C	Amelie Scheu	Uiv7
127	Uiv8	KF307306	Uivar	Romania	45.6618	20.9032	Wolfram Schier	Schnitt XI, Layer 4.3.1; Schnitt C3	4800-4700 BCE	Vinča C2-3	Bos taurus	T3	H1		Amelie Scheu	Uiv8
128	Uiv18		Uivar	Romania	45.6618	20.9032	Wolfram Schier	0/2023/XIII/4028		Vinča	Bos taurus	n/a	n/a	n/a	Amelie Scheu	Uiv18
129	Uiv19	KF307307	Uivar	Romania	45.6618	20.9032	Wolfram Schier	Schnitt I, Layer 3.5, 02/062/I/980	5000-4850 BCE	Vinča C1-2	Bos taurus	T	unique	T16031C; T16255C	Amelie Scheu	Uiv19
130	Uiv20	KF307308	Uivar	Romania	45.6618	20.9032	Wolfram Schier	Schnitt I, Layer 3.5, 02/062/I/980	5000-4850 BCE	Vinča C1-2	Bos taurus	T	unique	T16255C	Amelie Scheu	Uiv20
131	Uiv21	KF307309	Uivar	Romania	45.6618	20.9032	Wolfram Schier	Schnitt I, Layer 3.5, 02/062/I/980	5000-4850 BCE	Vinča C1-2	Bos taurus	T3	H1		Amelie Scheu	Uiv21
132	Ulu3	KF307310	Ulucak Höyük	Turkey	38.5493	27.0459	Canan Çakirlar	Ivb DSD	5900-5700 BCE	Neolithic	Bos taurus	T3	H1		Amelie Scheu	Ulu3
133	Ulu4	KF307311	Ulucak Höyük	Turkey	38.5493	27.0459	Canan Çakirlar	Ivg DIF	6000-5900 BCE	Neolithic	Bos taurus	Q	H4	C15953G; T16255C	Amelie Scheu	Ulu4
134	Ulu6		Ulucak Höyük	Turkey	38.5493	27.0459	Canan Çakirlar	Ve FKK		Neolithic	Bos taurus	n/a	n/a	n/a	Amelie Scheu	Ulu6
135	Ulu7	KF307312	Ulucak Höyük	Turkey	38.5493	27.0459	Canan Çakirlar	3399, Vd FFP	6400-6100 BCE	Neolithic	Bos taurus	T3	unique	C16231T	Amelie Scheu	Ulu7
136	Ulu10	KF307313	Ulucak Höyük	Turkey	38.5493	27.0459	Canan Çakirlar	3626, Vd FGM	6400-6100 BCE	Neolithic	Bos taurus	T3	H1		Amelie Scheu	Ulu10
137	Ulu13	KF307314	Ulucak Höyük	Turkey	38.5493	27.0459	Canan Çakirlar	2946, Vf FON	6400-6100 BCE	Neolithic	Bos taurus	T3	H1		Amelie Scheu	Ulu13
138	Ulu16		Ulucak Höyük	Turkey	38.5493	27.0459	Canan Çakirlar	3148, Ve FJA		Neolithic	Bos taurus	n/a	n/a	n/a	Amelie Scheu	Ulu16
139	Ulu19	KF307315	Ulucak Höyük	Turkey	38.5493	27.0459	Canan Çakirlar	3248, Vf FKN	6400-6100 BCE	Neolithic	Bos taurus	T3	H1		Amelie Scheu	Ulu19
140	Ulu22	KF307316	Ulucak Höyük	Turkey	38.5493	27.0459	Canan Çakirlar	Vc EUE	6400-6100 BCE	Neolithic	Bos taurus	T3	unique	C16139T	Amelie Scheu	Ulu22
141	Ulu23		Ulucak Höyük	Turkey	38.5493	27.0459	Canan Çakirlar	Vc EUU		Neolithic	Bos taurus	n/a	n/a	n/a	Amelie Scheu	Ulu23
142	Ulu25		Ulucak Höyük	Turkey	38.5493	27.0459	Canan Çakirlar	Vb EGT		Neolithic	Bos taurus	n/a	n/a	n/a	Amelie Scheu	Ulu25
143	Ulu26	KF307317	Ulucak Höyük	Turkey	38.5493	27.0459	Canan Çakirlar	Vb EMR	6400-6100 BCE	Neolithic	Bos taurus	T3	H1		Amelie Scheu	Ulu26
144	Ulu31		Ulucak Höyük	Turkey	38.5493	27.0459	Canan Çakirlar	III BBH		Neolithic	Bos taurus/Bos primigenius?	n/a	n/a	n/a	Amelie Scheu	Ulu31
145	Vie1	KF307318	Viesenhäuser Hof	Germany	48.5	9.2167	Elisabeth Stephan	Bef.9 21111/329 Nr. 1317	around 5200 BCE	Early Neolithic	Bos taurus	T3	H1		Ruth Bollongino	Vie1
146	Vie2	KF307319	Viesenhäuser Hof	Germany	48.5	9.2167	Elisabeth Stephan	Bef.2 2423/1752 Nr. 588	around 5200 BCE	Early Neolithic	Bos taurus	T3	H1		Ruth Bollongino	Vie2
147	Vie13	KF307320	Viesenhäuser Hof	Germany	48.5	9.2167	Elisabeth Stephan	Bef.1 2622/1606, Nr. 332	around 5200 BCE	Early Neolithic	Bos taurus	T3	H1		Ruth Bollongino	Vie13
148	Vie24	KF307321	Viesenhäuser Hof	Germany	48.5	9.2167	Elisabeth Stephan	Bef.6 2840/1362 Nr 5138	around 5200 BCE	Early Neolithic	Bos taurus	T3	H1		Ruth Bollongino	Vie24
149	Yoh2	KF307322	Er Yoh	France	47.3908	-2.98306	Anne Tresset	A224	around 4000 to 3000 BCE	Late Neolithic	Bos taurus	T3	H1		Ruth Bollongino	Yoh2
150	Yoh3		Er Yoh	France	47.3908	-2.98306	Anne Tresset	A225	around 4000 to 3000 BCE	Late Neolithic	Bos taurus	n/a	n/a	n/a	Ruth Bollongino	Yoh3
