# Supplementary material for: The genetic prehistory of domesticated cattle from their origin to the spread across Europe
Source: BMC Genet. 2015 May 28;16:54. doi: 10.1186/s12863-015-0203-2 (PMC4445560; doi:10.1186/s12863-015-0203-2)
Supplement: Additional file 2: — GenBank accession numbers. GenBank accession numbers and references of all previously published ancient and modern mtDNA sequences used in this study. Modern sequences are grouped geographically by their country of origin. [file 12863_2015_203_MOESM2_ESM.xlsx]

## Sheet: Add2 GenBank
Previously published ancient samples				Previously published modern samples
Labcode	GenBank Acc. No.	Reference		Group	GenBank Acc. No.	Reference
Ap6	JX870109	Bollongino et al. 2006		Italy	DQ515329-378	Beja-Pereira et al. 2006
Ap7	FJ005305	Bollongino et al. 2006; Bollongino et. al. 2008			AF336553-575	Troy et al. 2001
Ber6	JX870110	Bollongino et al. 2006		Albania Serbia	DQ515319-328	Beja-Pereira et al. 2006
Cpc04	DQ915527	Edwards et al. 2007			DQ515279-286	Beja-Pereira et al. 2006
Cpc10	DQ915532	Edwards et al. 2007		Bulgaria Romania	DQ515479-388	Beja-Pereira et al. 2006
DD24	AY847212	Anderung et al. 2005			DQ515287-294	Beja-Pereira et al. 2006
DD25	AY847213	Anderung et al. 2005		Greece	DQ515232-253	Beja-Pereira et al. 2006
DD27	AY847214	Anderung et al. 2005		Near East	AF336619-665	Troy et al. 2001
DD29	AY847215	Anderung et al. 2005		Slovakia Slovenia Hungary	DQ515295-306	Beja-Pereira et al. 2006
DD36	AY847216	Anderung et al. 2005			DQ515389-400	Beja-Pereira et al. 2006
DD83	AY847217	Anderung et al. 2005		Portugal Spain	AF336491-501	Troy et al. 2001
DD84	AY847218	Anderung et al. 2005			DQ515421-606	Beja-Pereira et al. 2006
DD85	AY847219	Anderung et al. 2005		Ukraine	DQ515307-318	Beja-Pereira et al. 2006
Der1	JX870111	Bollongino et al. 2006		Central Europe and France	AF336502-552	Troy et al. 2001
Ef02	DQ915539	Edwards et al. 2007			DQ515254-278	Beja-Pereira et al. 2006
Eil1	JX870112	Bollongino et al. 2006		Great Britain	AF336434-490	Troy et al. 2001
Eil12	JX870116	Bollongino et al. 2006
Eil13	JX870117	Bollongino et al. 2006
Eil2	JX870113	Bollongino et al. 2006
Eil7	JX870114	Bollongino et al. 2006
Eil9	JX870115	Bollongino et al. 2006
God1	JX870118	Bollongino et al. 2006
God2	JX870119	Bollongino et al. 2006
God3	JX870120	Bollongino et al. 2006
Haf2	JQ280501	Bollongino et al. 2012
Hod4	JX870121	Bollongino et al. 2006
JB1	JQ280503	Bollongino et al. 2006
Lju1	JX870122	Bollongino et al. 2006
Mad10	AY847194	Anderung et al. 2005
Mad11	AY847195	Anderung et al. 2005
Mad14	AY847196	Anderung et al. 2005
Mad16	AY847198	Anderung et al. 2005
Mad17	AY847199	Anderung et al. 2005
Mad18	AY847200	Anderung et al. 2005
Mad2	AY847188	Anderung et al. 2005
Mad3	AY847189	Anderung et al. 2005
Mad5	AY847190	Anderung et al. 2005
Mad51	AY847211	Anderung et al. 2005
Mad6	AY847191	Anderung et al. 2005
Mad8	AY847192	Anderung et al. 2005
Mar10	DQ915555	Edwards et al. 2007
Mar8	JX870123	Bollongino et al. 2006
Mf7	JQ280504	Bollongino et al. 2012
Nmr22	JX870125	Bollongino et al. 2006
Nmr24	JX870126	Bollongino et al. 2006
Nmr3	JX870125	Bollongino et al. 2006
Noy02	DQ915559	Edwards et al. 2007
Pol2	JX870127	Bollongino et al. 2006
Pol4	JX870128	Bollongino et al. 2006
Pol5	FJ005306	Bollongino et al. 2006, Bollongino et. al. 2008
Qab4	JQ280505	Bollongino et al. 2012
Qal4	JQ280506	Bollongino et al. 2012
Ros9	JX861235	Scheu et al. 2008
Sac1	JQ280507	Bollongino et al. 2012
Sac2	JQ280508	Bollongino et al. 2012
Sac3	JQ280509	Bollongino et al. 2012
Sac5	JQ280510	Bollongino et al. 2012
Sac6	JQ280511	Bollongino et al. 2012
Sac7	JQ280512	Bollongino et al. 2012
Svo1	FJ005308	Bollongino et al. 2006, Bollongino et. al. 2008
Svo2	JX870132	Bollongino et al. 2006
Tab1	JQ280513	Bollongino et al. 2012
Tas1	JQ280514	Bollongino et al. 2012
Tb07	JX870133	Bollongino et al. 2006
Tre1	JX870134	Bollongino et al. 2006
Tre3	JX870135	Bollongino et al. 2006
Tre4	JX870136	Bollongino et al. 2006
Wan1	JX870137	Bollongino et al. 2006
Wan10	JX861240	Scheu et al. 2008
Wan2	JX870138	Bollongino et al. 2006
Wan4	JX861236	Scheu et al. 2008
Wan5	JX861237	Scheu et al. 2008
Wan7	JX861238	Scheu et al. 2008
Wan9	JX861239	Scheu et al. 2008
Wh06	DQ915575	Edwards et al. 2007
Wh10	DQ915576	Edwards et al. 2007
Zag1	JQ280515	Bollongino et al. 2012
Nes4	KC172647	Scheu et al. unpub.
Nes5	KC172648	Scheu et al. unpub.
Nes6	KC172649	Scheu et al. unpub.
Literature
Anderung et al. 2005	Anderung C., Bouwman A., Persson P., Carretero J.M., Ortega A.I., Elburg R., Smith C., Arsuaga J.L., Ellegren H., Gotherstrom A. 2005 Prehistoric contacts over the Straits of Gibraltar indicated by genetic analysis of Iberian Bronze Age cattle. Proc Natl Acad Sci U S A 102(24), 8431-8435.
Beja-Pereira et al. 2006	Beja-Pereira A., Caramelli D., Lalueza-Fox C., Vernesi C., Ferrand N., Casoli A., Goyache F., Royo L.J., Conti S., Lari M., et al. 2006 The origin of European cattle: evidence from modern and ancient DNA. Proc Natl Acad Sci U S A 103(21), 8113-8118. (doi:050921010310.1073/pnas.0509210103).
Bollongino et al. 2006	Bollongino R., Edwards C.J., Alt K.W., Burger J., Bradley D.G. 2006 Early history of European domestic cattle as revealed by ancient DNA. Biology Letters 2(1), 155-159. (doi:Y7X8362821PH83J310.1098/rsbl.2005.0404).
Bollongino et. al. 2008	Bollongino R., Elsner J., Vigne J.D., Burger J. 2008 Y-SNPs do not indicate hybridisation between European aurochs and domestic cattle. PLoS ONE 3(10), e3418. (doi:10.1371/journal.pone.0003418).
Bollongino et al. 2012	Bollongino R., Burger J., Powell A., Mashkour M., Vigne J.D., Thomas M.G. 2012 Modern Taurine Cattle descended from small number of Near-Eastern founders. Molecular Biology and Evolution, doi:10.1093/molbev/mss1092. (doi:mss09210.1093/molbev/mss092).
Edwards et al. 2007	Edwards C.J., Bollongino R., Scheu A., Chamberlain A., Tresset A., Vigne J.-D., Baird J.F., Larson G., Ho S.Y.W., Heupink T.H., et al. 2007 Mitochondrial DNA analysis shows a Near Eastern Neolithic origin for domestic cattle and no indication of domestication of European aurochs. Proceedings of the Royal Society B: Biological Sciences 274(1616), 1377-1385. (doi:10.1098/rspb.2007.0020).
Scheu et al. 2008	Scheu A., Hartz S., Schmoelcke U., Tresset A., Burger J., Bollongino R. 2008 Ancient DNA provides no evidence for independent domestication of cattle in Mesolithic Rosenhof, Northern Germany. Journal of Archaeological Science 35(5), 1257-1264. (doi:10.1016/j.jas.2007.08.012).
Troy et al. 2001	Troy C.S., MacHugh D.E., Bailey J.F., Magee D.A., Loftus R.T., Cunningham P., Chamberlain A.T., Sykes B.C., Bradley D.G. 2001 Genetic evidence for Near-Eastern origins of European cattle. Nature 410(6832), 1088-1091.
