# Supplementary material for: The genetic prehistory of domesticated cattle from their origin to the spread across Europe
Source: BMC Genet. 2015 May 28;16:54. doi: 10.1186/s12863-015-0203-2 (PMC4445560; doi:10.1186/s12863-015-0203-2)
Supplement: Additional file 4: — Chronological and geographical sample groups. Individual assignment of all ancient sequences used in this study to chronological, cultural and geographical groups, and individual haplogroup and haplotype assignments and polymorphic positions. The relative frequency of halplogroup Q per group is provided with a 95% confidence interval (CI). Shared haplotypes (H) are numbered consecutively. Haplogroup T stands for T, T5 or T1'2'3. Haplogroup assignment according to [41]. Polymorphic positions are given according to the reference sequence GenBank V00654, whereby dots represent bases that match the reference sequence, and asterisks unavailable sequence information. [file 12863_2015_203_MOESM4_ESM.xlsx]

## Sheet: Add4 Table S3 groups
Group	Labcode	D-loop motif	Haplogroup	Haplotype	Frequency of haplogroup Q	Polymorhic positions according to GenBank V00654 (first line)
						15953 C	16021 G	16042 T	16050 C	16057 G	16058 C	16062 A	16074 T	16085 T	16108 T	16109 T	16113 T	16119 T	16131 T	16133 T	16134 T	16138 C	16164 T	16184 G	16228 A	16231 C	16247 C	16250 A	16255 T	16260 C	16264 G	16278 C	16301 C
Iran 7,000-5,000 BCE Neolithic	JB1	C16050T; T16255C	T	H6	0.4	.	.	.	T	.	.	.	.	.	.	.	.	.	.	.	.	.	*	.	.	.	.	.	C	.	.	.	.
	Qal4	T16255C; C16260T; G16264A	T	unique	(95% CI: 0.70-0.10)	.	.	.	.	.	.	.	.	.	.	.	.	.	.	.	.	.	*	.	.	.	.	.	C	T	A	.	.
	Sac1	G16057C; G16185A; T16255C	T2	H7		.	.	.	.	C	.	.	.	.	.	.	.	.	.	.	.	.	.	A	.	.	.	.	C	.	.	.	.
	Sac2		T3	H1		.	.	.	.	.	.	.	.	.	.	.	.	.	.	.	.	.	.	.	.	.	.	.	.	.	.	.	.
	Sac3	C15953G; T16133C; T16255C	Q	unique		G	.	.	.	.	.	.	.	.	.	.	.	.	.	C	.	.	*	.	.	.	.	.	C	.	.	.	.
	Sac5	C15953G; T16255C	Q	H4		G	.	.	.	.	.	.	.	.	.	.	.	.	.	.	.	.	.	.	.	.	.	.	C	.	.	.	.
	Sac6	C16057G; G16185A; T16255C	T2	H7		.	.	.	.	C	.	.	.	.	.	.	.	.	.	.	.	.	.	A	.	.	.	.	C	.	.	.	.
	Sac7	C15953G; T16255C	Q	H4		G	.	.	.	.	.	.	.	.	.	.	.	.	.	.	.	.	.	.	.	.	.	.	C	.	.	.	.
	Tas1	C16057G; G16185A; T16255C; C16260T	T2	unique		.	.	.	.	C	.	.	.	.	.	.	.	.	.	.	.	.	.	A	.	.	.	.	C	T	.	.	.
	Zag1	C15953G; C16247T; T16255C	Q	unique		G	.	.	.	.	.	.	.	.	.	.	.	.	.	.	.	.	*	.	.	.	T	.	C	.	.	.	.
	total		10
Iran/Syria 4,000-1,400 BCE Post-Neolithic	Haf2	G16022A; C16050T; T16113C; T16119C; T16133C ; T16255C	T1	unique	16.66	.	A	.	T	.	.	.	.	.	.	.	C	C	.	C	.	.	*	.	.	.	.	.	C	.	.	.	.
	Mf7	C15953G; G16022A; T16255C	Q	H5	(95% CI: 0.46-0)	G	A	.	.	.	.	.	.	.	.	.	.	.	.	.	.	.	.	.	.	.	.	.	C	.	.	.	.
	Qab4	G16057C; G16185A; T16255C; C16301T	T2	unique		.	.	.	.	C	.	.	.	.	.	.	.	.	.	.	.	.	*	A	.	.	.	.	C	.	.	.	T
	Tab1		T3	H1		.	.	.	.	.	.	.	.	.	.	.	.	.	.	.	.	.	.	.	.	.	.	.	.	.	.	.	.
	Tb07		T3	H1		.	.	.	.	.	.	.	.	.	.	.	.	.	.	.	.	.	.	.	.	.	.	.	.	.	.	.	.
	Tb22		T3	H1		.	.	.	.	.	.	.	.	.	.	.	.	.	.	.	.	.	.	.	.	.	.	.	.	.	.	.	.
	total		6
Western Anatolia 6,400-5,700 BCE Neolithic	Ulu10		T3	H1		*	*	*	*	*	*	*	*	*	*	*	*	*	.	.	.	.	.	.	.	.	.	.	.	.	.	.	.
	Ulu13		T3	H1		.	.	.	.	.	.	.	.	.	.	.	.	.	.	.	.	.	C	.	.	.	.	.	.	.	.	.	.
	Ulu19		T3	H1		.	.	.	.	.	.	.	.	.	.	.	.	.	.	.	.	.	.	.	.	.	.	.	.	.	.	.	.
	Ulu22	C16139T	T3	unique		*	.	*	*	*	*	*	*	*	*	*	*	*	.	.	.	T	.	.	.	.	.	.	.	.	.	*	*
	Ulu26		T3	H1		.	.	.	.	.	.	.	.	.	.	.	.	.	.	.	.	.	.	.	.	.	.	.	.	.	.	.	.
	Ulu3		T3	H1		.	.	.	.	.	.	.	.	.	.	.	.	.	.	.	.	.	.	.	.	.	.	.	.	.	.	.	.
	Ulu4	C15953G; T16255C	Q	H4		G	.	*	.	.	.	.	.	.	.	.	.	.	.	.	.	.	.	.	.	.	.	.	C	.	.	.	.
	Ulu7	C16231T	T3	unique		.	.	.	.	.	.	.	.	.	.	.	.	.	.	.	.	.	.	.	.	T	.	.	.	.	.	.	.
	total		8
Southeastern Europe 6,200-5,500 BCE Early Neolithic	Ovc6	C15953G; T16255C	Q	H4	0.5	G	.	.	.	.	.	.	.	.	.	.	.	.	.	.	.	.	.	.	.	.	.	.	C	.	.	.	.
	Ovc8	C15953G; T16255C	Q	H4	(95% CI: 0.67-0.33)	G	.	.	.	.	.	.	.	.	.	.	.	.	.	.	.	.	.	.	.	.	.	.	C	.	.	.	.
	Ovc9	C15953G; T16255C	Q	H4		G	.	.	.	.	.	.	.	.	.	.	.	.	.	.	.	.	.	.	.	.	.	.	C	.	.	.	.
	Cav10	C15953G; T16255C	Q	H4		G	.	.	.	.	.	.	.	.	.	.	.	.	.	.	.	.	.	.	.	.	.	.	C	.	.	.	.
	Cav11	C15953G; T16255C	Q	H4		G	.	.	.	.	.	.	.	.	.	.	.	.	.	.	.	.	.	.	.	.	.	.	C	.	.	.	.
	Cav12	C15953G; T16255C	Q	H4		G	.	.	.	.	.	.	.	.	.	.	.	.	.	.	.	.	.	.	.	.	.	.	C	.	.	.	.
	Cav9	C16260T	T3	unique		.	.	.	.	.	.	.	.	.	.	.	.	.	.	.	.	.	.	.	.	.	.	.	.	T	.	.	.
	Kop1		T3	H1		.	.	.	.	.	.	.	.	.	.	.	.	.	.	.	.	.	.	.	.	.	.	.	.	.	.	.	.
	Kop12	C15953G; T16255C	Q	H4		G	.	.	.	.	.	.	.	.	.	.	.	.	.	.	.	.	.	.	.	.	.	.	C	.	.	.	.
	Kop13		T3	H1		.	.	.	.	.	.	.	.	.	.	.	.	.	.	.	.	.	.	.	.	.	.	.	.	.	.	.	.
	Kop14		T3	H1		.	.	.	.	.	.	.	.	.	.	.	.	.	.	.	.	.	.	.	.	.	.	.	.	.	.	.	.
	Kop15		T3	H1		.	.	.	.	.	.	.	.	.	.	.	.	.	.	.	.	.	.	.	.	.	.	.	.	.	.	.	.
	Kop2		T3	H1		.	.	.	.	.	.	.	.	.	.	.	.	.	.	.	.	.	.	.	.	.	.	.	.	.	.	.	.
	Kop3		T3	H1		.	.	.	.	.	.	.	.	.	.	.	.	.	.	.	.	.	.	.	.	.	.	.	.	.	.	.	.
	Kop5	G16022A	T3	unique		.	A	*	.	.	.	.	.	.	.	.	.	.	.	.	.	.	.	.	.	.	.	.	.	.	.	.	.
	Kop6		T3	H1		.	.	*	.	.	.	.	.	.	.	.	.	.	.	.	.	.	.	.	.	.	.	.	.	.	.	.	.
	Kov22	C15953G; T16255C	Q	H4		G	.	.	.	.	.	.	.	.	.	.	.	.	.	.	.	.	.	.	.	.	.	.	C	.	.	.	.
	Kov24	C15953G; T16255C	Q	H4		G	.	.	.	.	.	.	.	.	.	.	.	.	.	.	.	.	.	.	.	.	.	.	C	.	.	.	.
	Kov25	C15953G; T16255C	Q	H4		G	.	*	.	.	.	.	.	.	.	.	.	.	.	.	.	.	.	.	.	.	.	.	C	.	.	.	.
	Kov26	C15953G; T16255C	Q	H4		G	.	.	.	.	.	.	.	.	.	.	.	.	.	.	.	.	.	.	.	.	.	.	C	.	.	.	.
	Kov42		T3	H1		.	.	.	.	.	.	.	.	.	.	.	.	.	.	.	.	.	.	.	.	.	.	.	.	.	.	.	.
	Kov43	C15953G; T16255C	Q	H4		G	.	.	.	.	.	.	.	.	.	.	.	.	.	.	.	.	.	.	.	.	.	.	C	.	.	.	.
	Kov44		T3	H1		.	.	.	.	.	.	.	.	.	.	.	.	.	.	.	.	.	.	.	.	.	.	.	.	.	.	.	.
	Kov46		T3	H1		.	.	.	.	.	.	.	.	.	.	.	.	.	.	.	.	.	.	.	.	.	.	.	.	.	.	.	.
	Kov47	C15953G; T16255C	Q	H4		G	.	.	.	.	.	.	.	.	.	.	.	.	.	.	.	.	.	.	.	.	.	.	C	.	.	.	.
	Kov50	C15953G; G16022A; T16255C	Q	H5		G	A	.	.	.	.	.	.	.	.	.	.	.	.	.	.	.	.	.	.	.	.	.	C	.	.	.	.
	Kov52		T3	H1		.	.	*	.	.	.	.	.	.	.	.	.	C	.	.	.	.	.	.	.	.	.	.	.	.	.	.	.
	Kov53	C15953G; T16255C	Q	H4		G	.	.	.	.	.	.	.	.	.	.	.	.	.	.	.	.	.	.	.	.	.	.	C	.	.	.	.
	Kov54	C15953G; T16255C	Q	H4		G	.	*	.	.	.	.	.	.	.	.	.	.	.	.	.	.	.	.	.	.	.	.	C	.	.	.	.
	Kov55		T3	H1		.	.	.	.	.	.	.	.	.	.	.	.	.	.	.	.	.	.	.	.	.	.	.	.	.	.	.	.
	Kov56		T3	H1		*	.	*	*	*	*	*	*	*	*	*	*	*	.	.	.	.	.	.	.	.	.	.	.	.	.	*	*
	Sam2	C15953G; T16255C	Q	H4		G	.	.	.	.	.	.	.	.	.	.	.	.	.	.	.	.	.	.	.	.	.	.	C	.	.	.	.
	Sam3		T3	H1		.	.	.	.	.	.	.	.	.	.	.	.	.	.	.	.	.	.	.	.	.	.	.	.	.	.	.	.
	Sam4		T3	H1		.	.	.	.	.	.	.	.	.	.	.	.	.	.	.	.	.	.	.	.	.	.	.	.	.	.	.	.
	total		34
Southeastern Europe 5,500-5,000 BCE Middle/Late Neolithic	Dra11		T3	H1	0.38	.	.	*	*	*	*	*	*	*	*	*	*	*	.	.	.	.	.	.	.	.	.	.	.	.	.	.	.
	Dra12		T3	H1	(95% CI: 0.59-0.17)	.	.	*	.	.	.	.	.	.	.	.	.	.	.	.	.	.	.	.	.	.	.	.	.	.	.	.	.
	Dra13		T3	H1		.	.	.	.	.	.	.	.	.	.	.	.	.	.	.	.	.	*	.	.	.	.	.	.	.	.	.	.
	Dra2	C15953G; T16255C	Q	H4		G	.	*	.	.	.	.	.	.	.	.	.	.	.	.	.	.	.	.	.	.	.	.	C	.	.	.	.
	Dra3	C15953G; T16255C	Q	H4		G	.	.	.	.	.	.	.	.	.	.	.	.	.	.	.	.	.	.	.	.	.	.	C	.	.	.	.
	Dra4		T3	H1		.	.	.	.	.	.	.	.	.	.	.	.	.	.	.	.	.	.	.	.	.	.	.	.	.	.	.	.
	Dra5		T3	H1		.	.	*	.	.	.	.	.	.	.	.	.	.	.	.	.	.	.	.	.	.	.	.	.	.	.	.	.
	Dra7	C15953G; T16255C	Q	H4		G	.	*	.	.	.	.	.	.	.	.	.	.	.	.	.	.	.	.	.	.	.	.	C	.	.	.	.
	Dra8	C15953G; T16255C	Q	H4		G	.	*	.	.	.	.	.	.	.	.	.	.	.	.	.	.	.	.	.	.	.	.	C	.	.	.	.
	Sam11	C15953G; T16255C	Q	H4		G	.	*	.	.	.	.	.	.	.	.	.	.	.	.	.	.	.	.	.	.	.	.	C	.	.	.	.
	Sam12	A16250G	T3	unique		.	.	.	.	.	.	.	.	.	.	.	.	.	.	.	.	.	.	.	.	.	.	G	.	.	.	.	.
	Sam14	G16057C; G16185A; T16255C	T2	H7		.	.	*	.	C	.	.	.	.	.	.	.	.	.	.	.	.	.	A	.	.	.	.	C	.	.	.	.
	Sam15	G16057C; G16185A; T16255C	T2	H7		.	.	.	.	C	.	.	.	.	.	.	.	.	.	.	.	.	.	A	.	.	.	.	C	.	.	.	.
	Sam16	G16057C; G16185A; T16255C	T2	H7		.	.	.	.	C	.	.	.	.	.	.	.	.	.	.	.	.	.	A	.	.	.	.	C	.	.	.	.
	Roc1		T3	H1		.	.	.	.	.	.	.	.	.	.	.	.	.	.	.	.	.	*	.	.	.	.	.	.	.	.	.	.
	Che1	G16057A	T3	H2		.	.	.	.	A	.	.	.	.	.	.	.	.	.	.	.	.	.	.	.	.	.	.	.	.	.	.	.
	Ap15	C15953G; T16255C	Q	H4		G	.	.	.	.	.	.	.	.	.	.	.	.	.	.	.	.		.	.	.	.	.	C	.	.	.	.
	Ap16	C15953G; T16255C	Q	H4		G	.	.	.	.	.	.	.	.	.	.	.	.	.	.	.	.	-	.	.	.	.	.	C	.	.	.	.
	Ap17	G16057A	T3	H2		.	.	.	.	A	.	.	.	.	.	.	.	.	.	.	.	.	T	.	.	.	.	.	.	.	.	.	.
	Ap6	A16229G	T3	unique		.	.	.	.	.	.	.	.	.	.	.	.	.	.	.	.	.	.	.	G	.	.	.	.	.	.	*	*
	Ap7	C15953G; T16255C	Q	H4		G	.	.	.	.	.	.	.	.	.	.	.	.	.	.	.	.	.	.	.	.	.	.	C	.	.	.	.
	total		21
Southeastern Europe 5,000-4,000 BCE Chalcolithic	Dra27	C15953G; T16255C	Q	H4	0.38	G	.	.	.	.	.	.	.	.	.	.	.	.	.	.	.	.	.	.	.	.	.	.	C	.	.	.	.
	Dra29		T3	H1	(95% CI: 0.71-0.04)	.	.	.	.	.	.	.	.	.	.	.	.	.	.	.	.	.	.	.	.	.	.	.	.	.	.	.	.
	Dra30	G16057C; T16074C; G16185A; T16255C	T2	unique		.	.	.	.	C	.	.	C	.	.	.	.	.	.	.	.	.	.	A	.	.	.	.	C	.	.	.	.
	Dra43		T3	H1		.	.	*	.	.	.	.	.	.	.	.	.	.	.	.	.	.	.	.	.	.	.	.	.	.	.	.	.
	Bor1	C16301T	T3	unique		.	.	.	.	.	.	.	.	.	.	.	.	.	.	.	.	.	.	.	.	.	.	.	.	.	.	.	T
	Bor2		T3	H1		.	.	.	.	.	.	.	.	.	.	.	.	.	.	.	.	.	.	.	.	.	.	.	.	.	.	.	.
	Bor3	C15953G; T16255C	Q	H4		G	.	.	.	.	.	.	.	.	.	.	.	.	.	.	.	.	.	.	.	.	.	.	C	.	.	.	.
	Pie18	C15953G; T16255C	Q	H4		G	.	.	.	.	.	.	.	.	.	.	.	.	.	.	.	.	.	.	.	.	.	.	C	.	.	.	.
	total		8
Southeastern Europe 2,700-2,200 BCE Bronze Age	Kan1		T3	H1	0.29	.	.	.	.	.	.	.	.	.	.	.	.	.	.	.	.	.	.	.	.	.	.	.	.	.	.	.	.
	Kan2	T16098C; T16255C	T	unique	(95% CI: 0.62-0)	.	.	.	.	.	.	.	.	.	C	.	.	.	.	.	.	.	*	.	.	.	.	.	C	.	.	.	.
	Kan3	C16050T; T16255C	T	H6		.	.	.	T	.	.	.	.	.	.	.	.	.	.	.	.	.	.	.	.	.	.	.	C	.	.	.	.
	Kan4		T3	H1		.	.	.	.	.	.	.	.	.	.	.	.	.	.	.	.	.	.	.	.	.	.	.	.	.	.	.	.
	Kan5	C15953G; T16255C	Q	H4		G	.	.	.	.	.	.	.	.	.	.	.	.	.	.	.	.	.	.	.	.	.	.	C	.	.	.	.
	Kan6		T3	H1		.	.	.	.	.	.	.	.	.	.	.	.	.	.	.	.	.	.	.	.	.	.	.	.	.	.	.	.
	Kan7	C15953G; T16255C	Q	H4		G	.	*	.	.	.	.	.	.	.	.	.	.	.	.	.	.	.	.	.	.	.	.	C	.	.	.	.
	total		7
Southeastern Central Europe 5,100-4,000 BCE Neolithic	Oko7	C15953G; T16255C	Q	H4	0.05	G	*	*	.	.	.	.	.	.	.	.	.	.	.	.	.	.	*	.	.	.	.	.	C	.	.	.	.
	Oko8		T3	H1	(95% CI: 0.15-0)	.	.	*	.	.	.	.	.	.	.	.	.	.	.	.	.	.	*	.	.	.	.	.	.	.	.	.	.
	Oko9		T3	H1		.	.	.	.	.	.	.	.	.	.	.	.	.	.	.	.	.	*	.	.	.	.	.	.	.	.	.	.
	Ber6		T3	H1		.	.	.	.	.	.	.	.	.	.	.	.	.	.	.	.	.	.	.	.	.	.	.	.	.	.	.	.
	Hod4		T3	H1		.	.	.	.	.	.	.	.	.	.	.	.	.	.	.	.	.	*	.	.	.	.	.	.	.	.	.	.
	Pol2	C16231T; T16255C	T	unique		.	.	.	.	.	.	.	.	.	.	.	.	.	.	.	.	.	.	.	.	T	.	.	C	.	.	.	.
	Pol4		T3	H1		.	.	.	.	.	.	.	.	.	.	.	.	.	.	.	.	.	.	.	.	.	.	.	.	.	.	.	.
	Pol5		T3	H1		.	.	.	.	.	.	.	.	.	.	.	.	.	.	.	.	.	.	.	.	.	.	.	.	.	.	.	.
	Uiv19	T16031C; T16255C	T	unique		.	.	.	.	.	.	.	.	.	.	.	.	.	C	.	.	.	*	.	.	.	.	.	C	.	.	.	.
	Uiv20	T16255C	T	unique		.	.	.	.	.	.	.	.	.	.	.	.	.	.	.	.	.	*	.	.	.	.	.	C	.	.	.	.
	Uiv21		T3	H1		.	.	.	.	.	.	.	.	.	.	.	.	.	.	.	.	.	*	.	.	.	.	.	.	.	.	.	.
	Uiv3		T3	H1		.	.	.	.	.	.	.	.	.	.	.	.	.	.	.	.	.	.	.	.	.	.	.	.	.	.	.	.
	Uiv4		T3	H1		.	.	.	.	.	.	.	.	.	.	.	.	.	.	.	.	.	.	.	.	.	.	.	.	.	.	.	.
	Uiv5	G16057C; T16165C; G16185A; T16255C	T2	H8		.	.	.	.	C	.	.	.	.	.	.	.	.	.	.	.	.	.	A	.	.	.	.	C	.	.	.	.
	Uiv6		T3	H1		.	.	.	.	.	.	.	.	.	.	.	.	.	.	.	.	.	.	.	.	.	.	.	.	.	.	.	.
	Uiv7	G16057C; T16165C; G16185A; T16255C	T2	H8		.	.	.	.	C	.	.	.	.	.	.	.	.	.	.	.	.	.	A	.	.	.	.	C	.	.	.	.
	Uiv8		T3	H1		.	.	.	.	.	.	.	.	.	.	.	.	.	.	.	.	.	C	.	.	.	.	.	.	.	.	.	.
	Svo1		T3	H1		.	.	.	.	.	.	.	.	.	.	.	.	.	.	.	.	.	.	.	.	.	.	.	.	.	.	.	.
	Svo2		T3	H1		.	.	.	.	.	.	.	.	.	.	.	.	.	.	.	.	.	.	.	.	.	.	.	.	.	.	.	.
	Lju1		T3	H1		.	.	.	.	.	.	.	.	.	.	.	.	.	.	.	.	.	.	.	.	.	.	.	.	.	.	.	.
	total		20
Italy 6,000-5,500 BCE Neolithic	Tra7		T3	H1	0.2	.	.	.	.	.	.	.	.	.	.	.	.	.	.	.	.	.	.	.	.	.	.	.	.	.	.	.	.
	Tra9		T3	H1	(95% CI: 0.56-0)	.	.	.	.	.	.	.	.	.	.	.	.	.	.	.	.	.	.	.	.	.	.	.	.	.	.	.	.
	Tra10		T3	H1		.	.	.	.	.	.	.	.	.	.	.	.	.	.	.	.	.	.	.	.	.	.	.	.	.	.	.	.
	Tra12	C15953G; T16255C	Q	H4		G	.	*	*	*	*	*	*	*	.	.	.	.	.	.	.	.	*	.	.	.	.	.	C	.	.	.	.
	Tra13		T3	H1		.	.	*	.	.	.	.	.	.	.	.	.	.	.	.	.	.	.	.	.	.	.	.	.	.	.	.	.
	total		5
Southern France 5,500-4,500 BCE Neolithic	Bo1		T3	H1	0	.	.	.	.	.	.	.	.	.	.	.	.	.	.	.	.	.	*	.	.	.	.	.	.	.	.	.	.
	Bo3		T3	H1		.	.	.	.	.	.	.	.	.	.	.	.	.	.	.	.	.	.	.	.	.	.	.	.	.	.	.	.
	Cob5		T3	H1		.	.	.	.	.	.	.	.	.	.	.	.	.	.	.	.	.	.	.	.	.	.	.	.	.	.	.	.
	Tai1		T3	H1		.	.	.	.	.	.	.	.	.	.	.	.	.	.	.	.	.	*	.	.	.	.	.	.	.	.	.	.
	Tai2		T3	H1		.	.	.	.	.	.	.	.	.	.	.	.	.	.	.	.	.	*	.	.	.	.	.	.	.	.	.	.
	Tai3		T3	H1		.	.	.	.	.	.	.	.	.	.	.	.	.	.	.	.	.	.	.	.	.	.	.	.	.	.	.	.
	Tai4		T3	H1		.	.	.	.	.	.	.	.	.	.	.	.	.	.	.	.	.	.	.	.	.	.	.	.	.	.	.	.
	Tai5		T3	H1		.	.	.	.	.	.	.	.	.	.	.	.	.	.	.	.	.	.	.	.	.	.	.	.	.	.	.	.
	total		8
Central/Western Europe 5,400-4,400 BCE Neolithic	Mar10	C15953G; T16255C	Q	H4	0.04	G	.	.	.	.	.	.	.	.	.	.	.	.	.	.	.	.	.	.	.	.	.	.	C	.	.	.	.
	Mar8		T3	H1	(95% CI: 0.11-0)	.	.	.	.	.	.	.	.	.	.	.	.	.	.	.	.	.	.	.	.	.	.	.	.	.	.	.	.
	DD24		T3	H1		*	*	.	.	.	.	.	.	.	.	.	.	.	.	.	.	.	.	.	.	.	.	.	.	.	.	.	.
	DD25		T3	H1		*	*	.	.	.	.	.	.	.	.	.	.	.	.	.	.	.	*	.	.	.	.	.	.	.	.	.	.
	DD27		T3	H1		*	*	.	.	.	.	.	.	.	.	.	.	.	.	.	.	.	*	.	.	.	.	.	.	.	.	.	.
	DD36		T3	H1		*	*	.	.	.	.	.	.	.	.	.	.	.	.	.	.	.	.	.	.	.	.	.	.	.	.	.	.
	Tre1		T3	H1		.	.	.	.	.	.	.	.	.	.	.	.	.	.	.	.	.	.	.	.	.	.	.	.	.	.	.	.
	Tre3		T3	H1		.	.	.	.	.	.	.	.	.	.	.	.	.	.	.	.	.	.	.	.	.	.	.	.	.	.	.	.
	Tre4		T3	H1		.	.	.	.	.	.	.	.	.	.	.	.	.	.	.	.	.	.	.	.	.	.	.	.	.	.	.	.
	Ef02		T3	H1		*	*	.	.	.	.	.	.	.	.	.	.	.	.	.	.	.	.	*	*	*	*	*	*	*	*	*	*
	Eil1	G16057A; A16250G	T3	unique		.	.	.	.	A	.	.	.	.	.	.	.	.	.	.	.	.	*	.	.	.	.	G	.	.	.	.	.
	Eil12		T3	H1		.	.	.	.	.	.	.	.	.	.	.	.	.	.	.	.	.	.	.	.	.	.	.	.	.	.	.	.
	Eil13		T3	H1		.	.	.	.	.	.	.	.	.	.	.	.	.	.	.	.	.	.	.	.	.	.	.	.	.	.	.	.
	Eil2		T3	H1		.	.	.	.	.	.	.	.	.	.	.	.	.	.	.	.	.	*	.	.	.	.	.	.	.	.	.	.
	Eil7		T3	H1		.	.	.	.	.	.	.	.	.	.	.	.	.	.	.	.	.	*	.	.	.	.	.	.	.	.	.	.
	Eil9		T3	H1		.	.	.	.	.	.	.	.	.	.	.	.	.	.	.	.	.	*	.	.	.	.	.	.	.	.	.	.
	God1		T3	H1		.	.	.	.	.	.	.	.	.	.	.	.	.	.	.	.	.	*	.	.	.	.	.	.	.	.	.	.
	God2	C15953G; T16255C	Q	H4		G	.	.	.	.	.	.	.	.	.	.	.	.	.	.	.	.	*	.	.	.	.	.	C	.	.	.	.
	God3		T3	H1		.	.	.	.	.	.	.	.	.	.	.	.	.	.	.	.	.	*	.	.	.	.	.	.	.	.	.	.
	Nmr22		T3	H1		.	.	.	.	.	.	.	.	.	.	.	.	.	.	.	.	.	.	.	.	.	.	.	.	.	.	.	.
	Nmr24		T3	H1		.	.	.	.	.	.	.	.	.	.	.	.	.	.	.	.	.	.	.	.	.	.	.	.	.	.	.	.
	Nmr3		T3	H1		.	.	.	.	.	.	.	.	.	.	.	.	.	.	.	.	.	.	.	.	.	.	.	.	.	.	.	.
	Vie1		T3	H1		.	.	.	.	.	.	.	.	.	.	.	.	.	.	.	.	.	.	.	.	.	.	.	.	.	.	.	.
	Vie13		T3	H1		.	.	.	.	.	.	.	.	.	.	.	.	.	.	.	.	.	.	.	.	.	.	.	.	.	.	.	.
	Vie2		T3	H1		.	.	.	.	.	.	.	.	.	.	.	.	.	.	.	.	.	.	.	.	.	.	.	.	.	.	.	.
	Vie24		T3	H1		.	.	.	.	.	.	.	.	.	.	.	.	.	.	.	.	.	.	.	.	.	.	.	.	.	.	.	.
	total		26
Central/Western Europe 4,400-2,500 BCE Post-Neolithic	Ber1	C15953G; T16255C	Q	H4	0.04	G	.	.	.	.	.	.	.	.	.	.	.	.	.	.	.	.	.	.	.	.	.	.	C	.	.	.	.
	Ber2		T3	H1	(95% CI: 0.10-0)	.	.	.	.	.	.	.	.	.	.	.	.	.	.	.	.	.	*	.	.	.	.	.	.	.	.	.	.
	Ber3		T3	H1		.	.	.	.	.	.	.	.	.	.	.	.	.	.	.	.	.	*	.	.	.	.	.	.	.	.	.	.
	Ber4	A16062G; T16135C	T3	unique		.	.	.	.	.	.	G	.	.	.	.	.	.	.	.	C	.	.	.	.	.	.	.	.	.	.	.	.
	Ber8		T3	H1		.	.	.	.	.	.	.	.	.	.	.	.	.	.	.	.	.	.	.	.	.	.	.	.	.	.	.	.
	Bercy6		T3	H1		.	.	.	.	.	.	.	.	.	.	.	.	.	.	.	.	.	.	.	.	.	.	.	.	.	.	.	.
	Noy02		T3	H1		*	*	.	.	.	.	.	.	.	.	.	.	.	.	.	.	.	*	.	.	.	.	.	.	.	.	.	.
	Yoh2		T3	H1		.	.	.	.	.	.	.	.	.	.	.	.	.	.	.	.	.	*	.	.	.	.	.	.	.	.	.	.
	Nes4		T3	H1		.	.	.	.	.	.	.	.	.	.	.	.	.	.	.	.	.	*	.	.	.	.	.	.	.	.	.	.
	Nes5		T3	H1		.	.	.	.	.	.	.	.	.	.	.	.	.	.	.	.	.	*	.	.	.	.	.	.	.	.	.	.
	Nes6		T3	H1		.	.	.	.	.	.	.	.	.	.	.	.	.	.	.	.	.	.	.	.	.	.	.	.	.	.	.	.
	Ros9	T16042C	T3	H3		.	.	C	.	.	.	.	.	.	.	.	.	.	.	.	.	.	.	.	.	.	.	.	.	.	.	.	.
	Wan1		T3	H1		.	.	.	.	.	.	.	.	.	.	.	.	.	.	.	.	.	.	.	.	.	.	.	.	.	.	.	.
	Wan10		T3	H1		.	.	.	.	.	.	.	.	.	.	.	.	.	.	.	.	.	.	.	.	.	.	.	.	.	.	.	.
	Wan2	T16109C	T3	unique		.	.	.	.	.	.	.	.	.	.	C	.	.	.	.	.	.	.	.	.	.	.	.	.	.	.	.	.
	Wan4	T16042C	T3	H3		.	.	C	.	.	.	.	.	.	.	.	.	.	.	.	.	.	*	.	.	.	.	.	.	.	.	.	.
	Wan5		T3	H1		.	.	.	.	.	.	.	.	.	.	.	.	.	.	.	.	.	*	.	.	.	.	.	.	.	.	.	.
	Wan7	C16058T; A16229G	T3	unique		.	.	.	.	.	T	.	.	.	.	.	.	.	.	.	.	.	*	.	G	.	.	.	.	.	.	.	.
	Wan9		T3	H1		.	.	.	.	.	.	.	.	.	.	.	.	.	.	.	.	.	*	.	.	.	.	.	.	.	.	.	.
	Cpc04	C16278T	T3	unique		.	.	.	.	.	.	.	.	.	.	.	.	.	.	.	.	.	.	.	.	.	.	.	.	.	.	T	.
	Cpc10		T3	H1		.	.	.	.	.	.	.	.	.	.	.	.	.	.	.	.	.	.	.	.	.	.	.	.	.	.	.	.
	Wh06		T3	H1		*	*	.	.	.	.	.	.	.	.	.	.	.	.	.	.	.	*	.	.	.	.	.	.	.	.	.	.
	Wh10		T3	H1		.	.	.	.	.	.	.	.	.	.	.	.	.	.	.	.	.	*	.	.	.	.	.	.	.	.	.	.
	DD29		T3	H1		*	*	.	.	.	.	.	.	.	.	.	.	.	.	.	.	.	.	.	.	.	.	.	.	.	.	.	.
	DD83		T3	H1		*	*	.	.	.	.	.	.	.	.	.	.	.	.	.	.	.	.	.	.	.	.	.	.	.	.	.	.
	DD84	G16057A; C16058T; A16229G	T3	unique		*	*	.	.	A	T	.	.	.	.	.	.	.	.	.	.	.	.	.	G	.	.	.	.	.	.	.	.
	DD85		T3	H1		*	*	.	.	.	.	.	.	.	.	.	.	.	.	.	.	.	.	.	.	.	.	.	.	.	.	.	.
	Der1		T3	H1		.	.	.	.	.	.	.	.	.	.	.	.	.	.	.	.	.	.	.	.	.	.	.	.	.	.	.	.
	total		28
Spain 2,700-1,600 BCE Bronze Age	Mad10	C16247T; T16255C; G16264A	T or Q	unique	0-0.08	*	*	.	.	.	.	.	.	.	.	.	.	.	.	.	.	.	.	.	.	.	T	.	C	.	A	.	.
	Mad11		T3	H1	(95% CI: 0.24-0)	*	*	.	.	.	.	.	.	.	.	.	.	.	.	.	.	.	.	.	.	*	.	.	.	.	.	.	*
	Mad14		T3	H1		*	*	.	.	.	.	.	.	.	.	.	.	.	.	.	.	.	*	.	.	.	.	.	.	.	.	*	*
	Mad16	C16050T; T16113C; T16255C	T1	unique		*	*	.	T	.	.	.	.	.	.	.	C	.	.	.	.	.	*	.	.	.	.	.	C	.	.	.	.
	Mad17		T3	H1		*	*	.	.	.	.	.	.	.	.	.	.	.	.	.	.	.	*	.	.	.	.	.	.	.	.	*	*
	Mad18		T3	H1		*	*	.	.	.	.	.	.	.	.	.	.	.	.	.	.	.	.	.	.	.	.	.	.	.	.	.	.
	Mad2		T3	H1		*	*	.	.	.	.	.	.	.	.	.	.	.	.	.	.	.	.	.	.	.	.	.	.	.	.	.	.
	Mad3		T3	H1		*	*	.	.	.	.	.	.	.	.	.	.	.	.	.	.	.	.	.	.	.	.	.	.	.	.	.	.
	Mad5		T3	H1		*	*	.	.	.	.	.	.	.	.	.	.	.	.	.	.	.	.	.	.	.	.	.	.	.	.	.	.
	Mad51	G16057A; T16085C	T3	unique		*	*	.	.	A	.	.	.	C	.	.	.	.	.	.	.	.	.	.	.	.	.	.	.	.	.	.	.
	Mad6		T3	H1		*	*	.	.	.	.	.	.	.	.	.	.	.	.	.	.	.	.	.	.	.	.	.	.	.	.	.	.
	Mad8		T3	H1		*	*	.	.	.	.	.	.	.	.	.	.	.	.	.	.	.	.	.	.	.	.	.	.	.	.	.	.
	total		12
