# Supplementary material for: The genetic prehistory of domesticated cattle from their origin to the spread across Europe
Source: BMC Genet. 2015 May 28;16:54. doi: 10.1186/s12863-015-0203-2 (PMC4445560; doi:10.1186/s12863-015-0203-2)
Supplement: Additional file 8: — F ST values. a) Ancient pairwise FSTs. b) Ancient pairwise FST P values. c) Ancient Reynolds’ FSTs. d) Modern pairwise FSTs. e) Modern pairwise FST P values. For a)-c): First row/column:IR/S: Iran/Syria; IT: Italy; SECE: Southeastern Central Europe; SEE: Southeastern Europe; SF: Southern France; SP: Spain; WA: Western Anatolia; CWE: Central/Western Europe.Numbers indicate the age of the samples in BCE; numbers in brackets indicate sample size.Significant values at the 0.05 level are highlighted in bold. For d)-e): First row/column: Area/country of origin. Numbers in brackets indicate sample size. Significant values at the 0.05 level are highlighted in bold. [file 12863_2015_203_MOESM8_ESM.xlsx]

## Sheet: Add8 FST's
a) Ancient pairwise FST's
	IR 7000-5000 (10)	IR/S 4000-1400 (6)	IT 6000-5500 (5)	SECE 5100-4000 (20)	SF 5500-4500 (8)	SEE 2700-2200 (11)	SEE 5000-4000 (8)	SEE 6200-5500 (34)	SEE 5500-5000 (21)	SP 2700-1600 (12)	WA 6400-5700 (8)	CWE 5400-4400 (26)	CWE 4400-2500 (28)
IR 7000-5000 (10)	0.00000
IR/S 4000-1400 (6)	0.02774	0.00000
IT 6000-5500 (5)	0.14729	-0.05213	0.00000
SECE 5100-4000 (20)	0.22795	0.06114	-0.08899	0.00000
SF 5500-4500 (8)	0.39843	0.18206	0.10112	0.04941	0.00000
SEE 2700-2200 (11)	0.04449	-0.03405	-0.05200	0.05318	0.31830	0.00000
SEE 5000-4000 (8)	0.01985	-0.04600	-0.08804	0.04130	0.23377	-0.07768	0.00000
SEE 6200-5500 (34)	0.16704	0.11939	0.03668	0.15503	0.28978	-0.01262	-0.01845	0.00000
SEE 5500-5000 (21)	0.03304	-0.02455	0.01908	0.09585	0.25727	-0.03391	-0.06987	0.06013	0.00000
SP 2700-1600 (12)	0.14699	-0.29032	-0.39807	-0.14419	-0.01725	-0.11120	-0.22019	-0.21204	-0.11033	0.00000
WA 6400-5700 (8)	0.11216	-0.39585	-0.21934	-0.02234	0.21429	-0.19916	-0.23429	-0.10643	-0.07755	-0.56880	0.00000
CWE 5400-4400 (26)	0.47085	0.27686	-0.07280	-0.06041	-0.04121	0.28601	0.24407	0.26883	0.26076	-0.10587	0.00629	0.00000
CWE 4400-2500 (28)	0.42913	0.22690	-0.09623	0.00954	-0.04718	0.22998	0.20887	0.26562	0.20302	-0.01948	-0.18696	-0.00250	0.00000
b) Ancient pairwise FST P values
	IR 7000-5000 (10)	IR/S 4000-1400 (6)	IT 6000-5500 (5)	SECE 5100-4000 (20)	SF 5500-4500 (8)	SEE 2700-2200 (11)	SEE 5000-4000 (8)	SEE 6200-5500 (34)	SEE 5500-5000 (21)	SP 2700-1600 (12)	WA 6400-5700 (8)	CWE 5400-4400 (26)	CWE 4400-2500 (28)
IR 7000-5000 (10)	*
IR/S 4000-1400 (6)	0.31710+-0.0043	*
IT 6000-5500 (5)	0.07128+-0.0025	0.77715+-0.0038	*
SECE 5100-4000 (20)	0.00277+-0.0005	0.11326+-0.0028	0.99990+-0.0000	*
SF 5500-4500 (8)	0.00050+-0.0002	0.04980+-0.0022	0.37996+-0.0044	0.19562+-0.0037	*
SEE 2700-2200 (11)	0.22523+-0.0039	0.65588+-0.0047	0.60479+-0.0049	0.13266+-0.0038	0.02584+-0.0015	*
SEE 5000-4000 (8)	0.31284+-0.0047	0.74131+-0.0039	0.71547+-0.0046	0.17662+-0.0040	0.07207+-0.0028	0.99990+-0.0000	*
SEE 6200-5500 (34)	0.01000+-0.0010	0.08989+-0.0028	0.35105+-0.0045	0.00574+-0.0008	0.01436+-0.0012	0.46490+-0.0048	0.38155+-0.0048	*
SEE 5500-5000 (21)	0.21919+-0.0040	0.53876+-0.0053	0.30165+-0.0045	0.02336+-0.0014	0.00287+-0.0005	0.62024+-0.0049	0.88140+-0.0034	0.06435+-0.0024	*
SP 2700-1600 (12)	0.00901+-0.0010	0.99990+-0.0000	0.99990+-0.0000	0.99990+-0.0000	0.69072+-0.0049	0.99663+-0.0006	0.99990+-0.0000	0.99990+-0.0000	0.99604+-0.0006	*
WA 6400-5700 (8)	0.05752+-0.0022	0.99960+-0.0002	0.99505+-0.0007	0.57004+-0.0047	0.00139+-0.0003	0.99941+-0.0002	0.99990+-0.0000	0.99000+-0.0009	0.93308+-0.0026	0.99990+-0.0000	*
CWE 5400-4400 (26)	0.00000+-0.0000	0.01247+-0.0011	0.99990+-0.0000	0.99990+-0.0000	0.99990+-0.0000	0.01129+-0.0011	0.00980+-0.0009	0.00059+-0.0002	0.00059+-0.0002	0.99881+-0.0003	0.37095+-0.0044	*
CWE 4400-2500 (28)	0.00000+-0.0000	0.00980+-0.0010	0.99990+-0.0000	0.29007+-0.0048	0.99990+-0.0000	0.00396+-0.0007	0.00416+-0.0006	0.00000+-0.0000	0.00010+-0.0001	0.80061+-0.0042	0.99673+-0.0006	0.52856+-0.0048	*
c) Ancient Reynold's FST’s
	IR 7000-5000 (10)	IR/S 4000-1400 (6)	IT 6000-5500 (5)	SECE 5100-4000 (20)	SF 5500-4500 (8)	SEE 2700-2200 (11)	SEE 5000-4000 (8)	SEE 6200-5500 (34)	SEE 5500-5000 (22)	SP 2700-1600 (12)	WA 6400-5700 (8)	CWE 5400-4400 (26)	CWE 4400-2500 (28)
IR 7000-5000 (10)	0	0	0	0	0	0	0	0	0	0	0	0	0
IR/S 4000-1400 (6)	0.02813	0	0	0	0	0	0	0	0	0	0	0	0
IT 6000-5500 (5)	0.15933	0	0	0	0	0	0	0	0	0	0	0	0
SECE 5100-4000 (20)	0.25871	0.06309	0	0	0	0	0	0	0	0	0	0	0
SF 5500-4500 (8)	0.50820	0.20097	0.10661	0.05067	0	0	0	0	0	0	0	0	0
SEE 2700-2200 (11)	0.04551	0	0	0.05464	0.38316	0	0	0	0	0	0	0	0
SEE 5000-4000 (8)	0.02005	0	0	0.04217	0.26627	0	0	0	0	0	0	0	0
SEE 6200-5500 (34)	0.18277	0.12714	0.03737	0.16845	0.34217	0	0	0	0	0	0	0	0
SEE 5500-5000 (21)	0.03360	0	0.01926	0.10076	0.29742	0	0	0.06202	0	0	0	0	0
SP 2700-1600 (12)	0.15898	0	0	0	0	0	0	0	0	0	0	0	0
WA 6400-5700 (8)	0.11897	0	0	0	0.24116	0	0	0	0	0	0	0	0
CWE 5400-4400 (26)	0.63648	0.32415	0	0	0	0.33689	0.27980	0.31311	0.30214	0	0.00631	0	0
CWE 4400-2500 (28)	0.56060	0.25735	0	0.00959	0	0.26133	0.23430	0.30873	0.22693	0	0	0	0
d) Modern pairwise FST’s
	Anatolia (63)	Albania Serbia (18)	Bulgaria Romania (18)	Greece (22)	Italy (73)	Near East (37)	Slovenia Slovakia Hungary (24)	Portugal Spain (197)	Ukraine (12)	Central Europe and France (76)	Great Britain (57)
Anatolia (63)	0.00000
Albania Serbia (18)	0.01568	0.00000
Bulgaria Romania (18)	0.02139	-0.00817	0.00000
Greece (22)	0.03306	0.02960	0.02459	0.00000
Italy (73)	0.05292	0.03610	0.02368	0.09650	0.00000
Near East (37)	0.00134	0.02736	0.03072	0.02485	0.08301	0.00000
Slovenia Slovakia Hungary (24)	-0.00019	0.01118	0.00554	0.02320	0.04948	0.00789	0.00000
Portugal Spain (197)	0.05888	0.06484	0.05101	0.11588	0.02504	0.08367	0.07246	0.00000
Ukraine (12)	0.04689	0.02250	0.00264	0.05291	0.02036	0.06043	0.03292	0.06243	0.00000
Central Europe and France (76)	0.08579	0.06239	0.03396	0.12606	0.01030	0.12300	0.08754	0.04549	0.04065	0.00000
Great Britain (57)	0.07919	0.05775	0.03116	0.11294	0.01105	0.11135	0.08050	0.02917	0.03467	0.01291	0.00000
e) Modern pairwise FST P values
	Anatolia (63)	Albania Serbia (18)	Bulgaria Romania (18)	Greece (22)	Italy (73)	Near East (37)	Slovenia Slovakia Hungary (24)	Portugal Spain (197)	Ukraine (12)	Central Europe and France (76)	Great Britain (57)
Anatolia (63)	*
Albania Serbia (18)	0.12880+-0.0030	*
Bulgaria Romania (18)	0.08930+-0.0030	0.57044+-0.0049	*
Greece (22)	0.03841+-0.0018	0.12573+-0.0032	0.13088+-0.0034	*
Italy (73)	0.00010+-0.0001	0.02584+-0.0016	0.04742+-0.0022	0.00050+-0.0002	*
Near East (37)	0.32363+-0.0053	0.07395+-0.0024	0.05336+-0.0024	0.07900+-0.0025	0.00000+-0.0000	*
Slovenia Slovakia Hungary (24)	0.38244+-0.0043	0.23235+-0.0046	0.29730+-0.0043	0.14236+-0.0037	0.00564+-0.0008	0.22364+-0.0041	*
Portugal Spain (197)	0.00000+-0.0000	0.00594+-0.0009	0.00960+-0.0009	0.00000+-0.0000	0.00069+-0.0003	0.00000+-0.0000	0.00069+-0.0003	*
Ukraine (12)	0.03831+-0.0020	0.18226+-0.0039	0.39174+-0.0045	0.08247+-0.0026	0.12217+-0.0035	0.02039+-0.0012	0.12860+-0.0034	0.01742+-0.0012	*
Central Europe and France (76)	0.00000+-0.0000	0.00337+-0.0006	0.02059+-0.0013	0.00000+-0.0000	0.02663+-0.0016	0.00000+-0.0000	0.00010+-0.0001	0.00000+-0.0000	0.04109+-0.0023	*
Great Britain (57)	0.00000+-0.0000	0.00010+-0.0001	0.00891+-0.0009	0.00000+-0.0000	0.01940+-0.0015	0.00000+-0.0000	0.00000+-0.0000	0.00119+-0.0003	0.03099+-0.0018	0.00475+-0.0007	*
