# Supplementary material for: The genetic prehistory of domesticated cattle from their origin to the spread across Europe
Source: BMC Genet. 2015 May 28;16:54. doi: 10.1186/s12863-015-0203-2 (PMC4445560; doi:10.1186/s12863-015-0203-2)
Supplement: Additional file 9: — Graphical representation of Table 1 and summary statistics from modern mtDNA sequences. a) Boxplots of ancient haplotype diversity. b) Boxplot of ancient mean numbers of pairwise differences. Estimates are sorted by the magnitude of the oldest available chronological group per geographical group. Markers are colored by chronology as follows: white: (earliest) Neolithic, grey: Middle/Late Neolithic, dashed: Chalcolithic, black: post-Neolithic. X -axis: IR/S: Iran/Syria, IT: Italy, SECE: Southeastern Central Europe, SEE: Southeastern Europe, SF: Southern France, WA: Western Anatolia, and CWE: Central/Western Europe. Numbers indicate the age of the samples in BCE; numbers in brackets indicate sample size. c) Summary statistics of d-loop sequences from 11 geographical groups of modern domesticated cattle. First column: area/country of origin. Ĥ: Haplotype diversity, π: mean number of pairwise differences. Significant Tajima’s D and Fu’s Fs value at the 0.05 level are highlighted in bold. d) Boxplot of modern haplotype diversity. e) Boxplot of modern mean numbers of pairwise differences. The boxplots are sorted by magnitude. X-axis: country/area of origin; numbers in brackets indicate sample size. [file 12863_2015_203_MOESM9_ESM.xlsx]

## Sheet: Add9 statistics
a) Ancient haplotype diversity							b) Ancient mean numbers of pairwise differences
c) Summary statistics of d-loop sequences from 11 geographical groups of modern domesticated cattle
modern samples	# sequences	# haplotypes	Ĥ			π			Tajima's D	P-value	Fu's Fs	P-value
Albania Serbia	18	12	0.9542	+/-	0.0301	2.79085	+/-	1.54658	-0.97575	0.189	-6.39549	0
Anatolia	63	40	0.9642	+/-	0.0136	3.57194	+/-	1.83893	-1.8442	0.014	-26.1097	0
Bulgaria Romania	18	14	0.9673	+/-	0.0298	3.97386	+/-	2.0851	-1.79882	0.028	-7.63993	0.001
Greece	22	10	0.8658	+/-	0.0519	3.87013	+/-	2.02011	-0.95228	0.189	-1.42434	0.243
Italy	73	30	0.804	+/-	0.0482	2.22983	+/-	1.24367	-2.24929	0	-26.8976	0
Near East	37	29	0.9745	+/-	0.0159	3.96697	+/-	2.03108	-1.49093	0.044	-25.7701	0
Slovenia Slovakia Hungary	24	10	0.9239	+/-	0.0236	2.92029	+/-	1.58658	-0.55902	0.333	-2.21042	0.133
Portugal Spain	197	59	0.8741	+/-	0.0205	2.53211	+/-	1.36816	-2.09378	0.002	-26.63	0
Ukraine	12	8	0.9242	+/-	0.0575	3.12121	+/-	1.73983	-1.16463	0.134	-2.43634	0.055
Central Europe and France	76	28	0.8165	+/-	0.0448	2.02526	+/-	1.15176	-2.11612	0.003	-25.6859	0
Great Britain	57	31	0.8878	+/-	0.0391	2.62406	+/-	1.42322	-2.27017	0.002	-26.6613	0
d) Modern haplotype diversity								e) Modern mean numbers of pairwise differences
